# Supplementary material for: From taxonomic deflation to newly detected cryptic species: Hidden diversity in a widespread African squeaker catfish
Source: Sci Rep. 2019 Oct 31;9:15748. doi: 10.1038/s41598-019-52306-2 (PMC6823466; doi:10.1038/s41598-019-52306-2)
Supplement: Supplementary file 2 — Supplementary Tables S1, S2, S3, S4 [file 41598_2019_52306_MOESM2_ESM.xlsx]

## Sheet: Table S1
NCBI number
coxI	cytb	RAG2	species	isolate num.	locality	GPS coordinates
KY483652	-	-	Synodontis nigrita	40II	White Nile in Kostí, Sudan	13.172222 N, 32.672222 E
KY483653	-	-	Synodontis schall sensu stricto	42I	White Nile in Kostí, Sudan	13.172222 N, 32.672222 E
KY483654	-	-	Synodontis schall sensu stricto	43	White Nile in Kostí, Sudan	13.172222 N, 32.672222 E
KY483655	-	-	Mochokus niloticus	58	White Nile in Kostí, Sudan	13.172222 N, 32.672222 E
KY483656	-	MF136700	Synodontis schall sensu stricto	K1	Kerio River delta, Turkana Lake, Kenya	2.974813 N, 36.173469 E
KY483657	-	MF136701	Synodontis schall sensu stricto	K2	Kerio River delta, Turkana Lake, Kenya	2.974813 N, 36.173469 E
KY483658	-	MF136702	Synodontis schall sensu stricto	K3	Kerio River delta, Turkana Lake, Kenya	2.974813 N, 36.173469 E
KY483659	KY483783	MF136703	Synodontis schall sensu stricto	K4	Kerio River delta, Turkana Lake, Kenya	2.974813 N, 36.173469 E
KY483660	KY483784	MF136704	Synodontis schall sensu stricto	K5	Kerio River delta, Turkana Lake, Kenya	2.974813 N, 36.173469 E
KY483661	-	-	Synodontis schall sensu stricto	K6	Kerio River delta, Turkana Lake, Kenya	2.974813 N, 36.173469 E
KY483662	-	-	Synodontis schall sensu stricto	K7	Kerio River delta, Turkana Lake, Kenya	2.974813 N, 36.173469 E
KY483663	-	-	Synodontis schall sensu stricto	K8	Kerio River delta, Turkana Lake, Kenya	2.974813 N, 36.173469 E
KY483664	-	MF136705	Synodontis schall sensu stricto	K15	Todonyang, Turkana Lake, Kenya	4.451667 N, 35.94388 E
KY483665	KY483785	MF136706	Synodontis schall sensu stricto	K18	Todonyang, Turkana Lake, Kenya	4.451667 N, 35.94388 E
KY483666	-	MF136707	Synodontis schall sensu stricto	K28	Todonyang, Turkana Lake, Kenya	4.451667 N, 35.94388 E
KY483667	-	MF136708	Synodontis schall sensu stricto	K31	Todonyang, Turkana Lake, Kenya	4.451667 N, 35.94388 E
KY483668	-	MF136709	Synodontis schall sensu stricto	K37	Todonyang, Turkana Lake, Kenya	4.451667 N, 35.94388 E
KY483669	KY483786	-	Synodontis schall sensu stricto	K42	Todonyang, Turkana Lake, Kenya	4.451667 N, 35.94388 E
KY483670	-	-	Synodontis schall sensu stricto	K44	Todonyang, Turkana Lake, Kenya	4.451667 N, 35.94388 E
KY483671	-	-	Synodontis schall sensu stricto	K45	Todonyang, Turkana Lake, Kenya	4.451667 N, 35.94388 E
KY483672	-	-	Synodontis schall sensu stricto	K49	Todonyang, Turkana Lake, Kenya	4.451667 N, 35.94388 E
KY483673	-	-	Synodontis schall sensu stricto	K50	Todonyang, Turkana Lake, Kenya	4.451667 N, 35.94388 E
KY483674	KY483787	-	Synodontis schall sensu stricto	K51	Todonyang, Turkana Lake, Kenya	4.451667 N, 35.94388 E
KY483675	KY483788	-	Synodontis schall sensu stricto	K54	Todonyang, Turkana Lake, Kenya	4.451667 N, 35.94388 E
KY483676	-	-	Synodontis schall sensu stricto	K56	Todonyang, Turkana Lake, Kenya	4.451667 N, 35.94388 E
KY483677	-	-	Synodontis schall sensu stricto	K57	Todonyang, Turkana Lake, Kenya	4.451667 N, 35.94388 E
KY483678	-	-	Synodontis schall sensu stricto	K59	Todonyang, Turkana Lake, Kenya	4.451667 N, 35.94388 E
KY483679	-	-	Synodontis schall sensu stricto	K60	Todonyang, Turkana Lake, Kenya	4.451667 N, 35.94388 E
KY483680	-	-	Synodontis schall sensu stricto	K62	Todonyang, Turkana Lake, Kenya	4.451667 N, 35.94388 E
KY483681	-	-	Synodontis schall sensu stricto	K63	Todonyang, Turkana Lake, Kenya	4.451667 N, 35.94388 E
KY483682	-	-	Synodontis schall sensu stricto	K65	Todonyang, Turkana Lake, Kenya	4.451667 N, 35.94388 E
KY483683	KY483789	-	Synodontis schall sensu stricto	K66	Todonyang, Turkana Lake, Kenya	4.451667 N, 35.94388 E
KY483684	-	-	Synodontis schall sensu stricto	K67	Todonyang, Turkana Lake, Kenya	4.451667 N, 35.94388 E
KY483685	-	-	Synodontis schall sensu stricto	K68	Todonyang, Turkana Lake, Kenya	4.451667 N, 35.94388 E
KY483686	-	-	Synodontis schall sensu stricto	K70	Todonyang, Turkana Lake, Kenya	4.451667 N, 35.94388 E
KY483687	-	-	Synodontis schall sensu stricto	K71	Todonyang, Turkana Lake, Kenya	4.451667 N, 35.94388 E
KY483688	-	-	Synodontis schall sensu stricto	K72	Todonyang, Turkana Lake, Kenya	4.451667 N, 35.94388 E
-	KY483790	-	Synodontis schall sensu stricto	K74	Todonyang, Turkana Lake, Kenya	4.451667 N, 35.94388 E
KY483689	-	MF136710	Synodontis schall sensu stricto	K76	El-Molo Bay, Turkana Lake, Kenya	2.832222 N, 36.695833 E
KY483690	KY483791	MF150161	Synodontis schall sensu stricto	K77	El-Molo Bay, Turkana Lake, Kenya	2.832222 N, 36.695833 E
KY483691	KY483792	MF150162	Synodontis schall sensu stricto	K79	El-Molo Bay, Turkana Lake, Kenya	2.832222 N, 36.695833 E
KY483692	-	MF136711	Synodontis schall sensu stricto	K87	El-Molo Bay, Turkana Lake, Kenya	2.832222 N, 36.695833 E
KY483693	-	MF150163	Synodontis schall sensu stricto	K88	El-Molo Bay, Turkana Lake, Kenya	2.832222 N, 36.695833 E
KY483694	-	-	Synodontis schall sensu stricto	K89	El-Molo Bay, Turkana Lake, Kenya	2.832222 N, 36.695833 E
KY483695	-	-	Synodontis schall sensu stricto	K90	El-Molo Bay, Turkana Lake, Kenya	2.832222 N, 36.695833 E
KY483696	-	-	Synodontis schall sensu stricto	K91	El-Molo Bay, Turkana Lake, Kenya	2.832222 N, 36.695833 E
KY483697	KY483793	-	Synodontis schall sensu stricto	K92	El-Molo Bay, Turkana Lake, Kenya	2.832222 N, 36.695833 E
KY483698	-	-	Synodontis schall sensu stricto	K93	El-Molo Bay, Turkana Lake, Kenya	2.832222 N, 36.695833 E
KY483699	KY483794	-	Synodontis schall sensu stricto	K94	El-Molo Bay, Turkana Lake, Kenya	2.832222 N, 36.695833 E
KY483700	-	-	Synodontis schall sensu stricto	K95	El-Molo Bay, Turkana Lake, Kenya	2.832222 N, 36.695833 E
KY483701	-	-	Synodontis schall sensu stricto	K96	El-Molo Bay, Turkana Lake, Kenya	2.832222 N, 36.695833 E
KY483702	-	-	Synodontis schall sensu stricto	K97	El-Molo Bay, Turkana Lake, Kenya	2.832222 N, 36.695833 E
KY483703	-	-	Synodontis schall sensu stricto	K98	El-Molo Bay, Turkana Lake, Kenya	2.832222 N, 36.695833 E
KY483704	-	-	Synodontis schall sensu stricto	K99	El-Molo Bay, Turkana Lake, Kenya	2.832222 N, 36.695833 E
KY483705	KY483795	-	Synodontis schall sensu stricto	K106	El-Molo Bay, Turkana Lake, Kenya	2.832222 N, 36.695833 E
KY483706	KY483796	-	Synodontis schall sensu stricto	K107	El-Molo Bay, Turkana Lake, Kenya	2.832222 N, 36.695833 E
KY483707	-	-	Synodontis schall sensu stricto	K109	El-Molo Bay, Turkana Lake, Kenya	2.832222 N, 36.695833 E
KY483708	-	-	Synodontis schall sensu stricto	K111	El-Molo Bay, Turkana Lake, Kenya	2.832222 N, 36.695833 E
KY483709	-	-	Synodontis schall sensu stricto	K113	El-Molo Bay, Turkana Lake, Kenya	2.832222 N, 36.695833 E
KY483710	-	-	Synodontis schall sensu stricto	K114	El-Molo Bay, Turkana Lake, Kenya	2.832222 N, 36.695833 E
KY483711	-	-	Synodontis schall sensu stricto	K115	El-Molo Bay, Turkana Lake, Kenya	2.832222 N, 36.695833 E
KY483712	KY483797	-	Synodontis schall sensu stricto	S611	White Nile in Kostí, Sudan	13.172222 N, 32.672222 E
KY483713	KY483798	-	Synodontis schall sensu stricto	S613	White Nile in Kostí, Sudan	13.172222 N, 32.672222 E
KY483714	KY483799	-	Synodontis schall sensu stricto	S619	White Nile in Kostí, Sudan	13.172222 N, 32.672222 E
KY483715	KY483800	-	Synodontis nigrita	S623	White Nile in Kostí, Sudan	13.172222 N, 32.672222 E
KY483716	KY483801	MF136712	Synodontis serrata	S626	White Nile in Kostí, Sudan	13.172222 N, 32.672222 E
KY483717	-	-	Synodontis schall sensu stricto	S627	White Nile in Kostí, Sudan	13.172222 N, 32.672222 E
KY483718	KY483802	MF136713	Synodontis serrata	S628	White Nile in Kostí, Sudan	13.172222 N, 32.672222 E
-	KY483803	-	Synodontis serrata	S629	White Nile in Kostí, Sudan	13.172222 N, 32.672222 E
KY483719	KY483804	-	Synodontis schall sensu stricto	S645	White Nile in Kostí, Sudan	13.172222 N, 32.672222 E
KY483720	KY483805	-	Synodontis schall sensu stricto	S648	White Nile in Kostí, Sudan	13.172222 N, 32.672222 E
KY483721	-	-	Synodontis nigrita	S649	White Nile in Kostí, Sudan	13.172222 N, 32.672222 E
-	KY483806	-	Synodontis serrata	S654	White Nile in Kostí, Sudan	13.172222 N, 32.672222 E
KY483722	KY483807	-	Synodontis schall sensu stricto	S663	White Nile in Kostí, Sudan	13.172222 N, 32.672222 E
-	KY483808	-	Synodontis schall sensu stricto	S667	White Nile in Kostí, Sudan	13.172222 N, 32.672222 E
KY483723	KY483809	-	Synodontis schall sensu stricto	S670	White Nile in Kostí, Sudan	13.172222 N, 32.672222 E
-	KY483810	-	Synodontis serrata	S671	White Nile in Kostí, Sudan	13.172222 N, 32.672222 E
KY483724	-	-	Synodontis nigrita	S672	White Nile in Kostí, Sudan	13.172222 N, 32.672222 E
KY483725	-	-	Synodontis serrata	S673	White Nile in Kostí, Sudan	13.172222 N, 32.672222 E
-	KY483811	-	Synodontis serrata	S675	White Nile in Kostí, Sudan	13.172222 N, 32.672222 E
KY483726	KY483812	-	Synodontis schall sensu stricto	S685	White Nile in Kostí, Sudan	13.172222 N, 32.672222 E
KY483727	KY483813	-	Synodontis schall sensu stricto	S687	White Nile in Kostí, Sudan	13.172222 N, 32.672222 E
KY483728	KY483814	-	Synodontis schall sensu stricto	S691	White Nile in Kostí, Sudan	13.172222 N, 32.672222 E
KY483729	KY483815	-	Synodontis schall sensu stricto	S693	White Nile in Kostí, Sudan	13.172222 N, 32.672222 E
-	KY483816	-	Synodontis serrata	S710	White Nile in Kostí, Sudan	13.172222 N, 32.672222 E
KY483730	KY483817	-	Synodontis serrata	S713	White Nile in Kostí, Sudan	13.172222 N, 32.672222 E
KY483731	-	-	Auchenoglanis occidentalis	S717	White Nile in Kostí, Sudan	13.172222 N, 32.672222 E
KY483732	KY483818	-	Synodontis schall sensu stricto	S719	White Nile in Kostí, Sudan	13.172222 N, 32.672222 E
KY483733	KY483819	-	Synodontis schall sensu stricto	S723	White Nile in Kostí, Sudan	13.172222 N, 32.672222 E
KY483734	-	-	Synodontis schall sensu stricto	S736	White Nile in Kostí, Sudan	13.172222 N, 32.672222 E
KY483735	KY483820	-	Synodontis nigrita	S741	White Nile in Kostí, Sudan	13.172222 N, 32.672222 E
KY483736	-	-	Synodontis nigrita	S746	White Nile in Kostí, Sudan	13.172222 N, 32.672222 E
-	KY483821	-	Synodontis schall sensu stricto	S752	White Nile in Kostí, Sudan	13.172222 N, 32.672222 E
KY483737	KY483822	MF150164	Synodontis schall sensu stricto	S753	Blue Nile in Sennar, Sudan	13.543611 N, 33.636667 E
KY483738	KY483823	MF136714	Synodontis schall sensu stricto	S755	Blue Nile in Sennar, Sudan	13.543611 N, 33.636667 E
KY483739	KY483824	MF136715	Synodontis schall sensu stricto	S758	Blue Nile in Sennar, Sudan	13.543611 N, 33.636667 E
KY483740	KY483825	MF136716	Synodontis schall sensu stricto	S760	Blue Nile in Sennar, Sudan	13.543611 N, 33.636667 E
KY483741	KY483826	MF136717	Synodontis schall sensu stricto	S761	Blue Nile in Sennar, Sudan	13.543611 N, 33.636667 E
KY483742	KY483827	MF136718	Synodontis schall sensu stricto	S763	Blue Nile in Sennar, Sudan	13.543611 N, 33.636667 E
KY483743	KY483828	-	Synodontis schall sensu stricto	S764	Blue Nile in Sennar, Sudan	13.543611 N, 33.636667 E
KY483744	KY483829	-	Synodontis schall sensu stricto	S765	Blue Nile in Sennar, Sudan	13.543611 N, 33.636667 E
KY483745	KY483830	-	Synodontis schall sensu stricto	S766	Blue Nile in Sennar, Sudan	13.543611 N, 33.636667 E
KY483746	KY483831	-	Synodontis schall sensu stricto	S774	Blue Nile in Sennar, Sudan	13.543611 N, 33.636667 E
KY483747	KY483832	-	Synodontis schall sensu stricto	S777	Blue Nile in Sennar, Sudan	13.543611 N, 33.636667 E
KY483748	KY483833	-	Synodontis serrata	S778	Blue Nile in Sennar, Sudan	13.543611 N, 33.636667 E
KY483749	KY483834	-	Synodontis schall sensu stricto	S779	Blue Nile in Sennar, Sudan	13.543611 N, 33.636667 E
-	KY483835	-	Synodontis schall sensu stricto	S781	Blue Nile in Sennar, Sudan	13.543611 N, 33.636667 E
KY483750	KY483836	-	Synodontis schall sensu stricto	S783	Blue Nile in Sennar, Sudan	13.543611 N, 33.636667 E
KY483751	KY483837	-	Synodontis schall sensu stricto	S785	Blue Nile in Sennar, Sudan	13.543611 N, 33.636667 E
KY483752	KY483838	-	Synodontis schall sensu stricto	S786	Blue Nile in Sennar, Sudan	13.543611 N, 33.636667 E
KY483753	KY483839	-	Synodontis schall sensu stricto	S788	Blue Nile in Sennar, Sudan	13.543611 N, 33.636667 E
KY483754	-	-	Synodontis schall sensu stricto	S791	Blue Nile in Sennar, Sudan	13.543611 N, 33.636667 E
KY483755	KY483840	-	Synodontis schall sensu stricto	S793	Blue Nile in Sennar, Sudan	13.543611 N, 33.636667 E
-	KY483841	-	Synodontis schall sensu stricto	S795	Blue Nile in Sennar, Sudan	13.543611 N, 33.636667 E
-	KY483842	-	Synodontis schall sensu stricto	S800	Blue Nile in Sennar, Sudan	13.543611 N, 33.636667 E
KY483756	KY483843	-	Synodontis schall sensu stricto	S804	Blue Nile in Sennar, Sudan	13.543611 N, 33.636667 E
KY483757	KY483844	-	Synodontis schall sensu stricto	S805	Blue Nile in Sennar, Sudan	13.543611 N, 33.636667 E
KY483758	KY483845	-	Synodontis schall sensu stricto	S806	Blue Nile in Sennar, Sudan	13.543611 N, 33.636667 E
-	KY483846	-	Synodontis schall sensu stricto	S807	Blue Nile in Sennar, Sudan	13.543611 N, 33.636667 E
-	KY483847	-	Synodontis schall sensu stricto	T9	El-Molo Bay, Turkana Lake, Kenya	2.832222 N, 36.695833 E
-	KY483848	-	Synodontis schall sensu stricto	T14	El-Molo Bay, Turkana Lake, Kenya	2.832222 N, 36.695833 E
-	KY483849	-	Synodontis schall sensu stricto	T19	El-Molo Bay, Turkana Lake, Kenya	2.832222 N, 36.695833 E
KY483759	KY483850	-	Synodontis schall sensu stricto	T21	El-Molo Bay, Turkana Lake, Kenya	2.832222 N, 36.695833 E
-	KY483851	-	Synodontis schall sensu stricto	T23	El-Molo Bay, Turkana Lake, Kenya	2.832222 N, 36.695833 E
KY483760	KY483852	-	Synodontis schall sensu stricto	T31	El-Molo Bay, Turkana Lake, Kenya	2.832222 N, 36.695833 E
-	KY483853	-	Synodontis schall sensu stricto	T32	El-Molo Bay, Turkana Lake, Kenya	2.832222 N, 36.695833 E
KY483761	KY483854	-	Synodontis schall sensu stricto	T38	El-Molo Bay, Turkana Lake, Kenya	2.832222 N, 36.695833 E
KY483762	KY483855	-	Synodontis schall sensu stricto	T50	El-Molo Bay, Turkana Lake, Kenya	2.832222 N, 36.695833 E
KY483763	KY483856	-	Synodontis schall sensu stricto	T114	Kalokol, Turkana Lake, Kenya	3.558611 N, 35.915833 E
KY483764	-	-	Synodontis schall sensu stricto	T140	Kalokol, Turkana Lake, Kenya	3.558611 N, 35.915833 E
-	KY483857	-	Synodontis schall sensu stricto	T142	Kalokol, Turkana Lake, Kenya	3.558611 N, 35.915833 E
-	KY483858	-	Synodontis schall sensu stricto	T144	Kalokol, Turkana Lake, Kenya	3.558611 N, 35.915833 E
-	KY483859	-	Synodontis schall sensu stricto	T165	El-Molo Bay, Turkana Lake, Kenya	2.832222 N, 36.695833 E
KY483765	KY483860	-	Synodontis schall sensu stricto	T191	El-Molo Bay, Turkana Lake, Kenya	2.832222 N, 36.695833 E
KY483766	KY483861	-	Synodontis schall sensu stricto	T207	El-Molo Bay, Turkana Lake, Kenya	2.832222 N, 36.695833 E
KY483767	KY483862	-	Synodontis schall sensu stricto	T210	El-Molo Bay, Turkana Lake, Kenya	2.832222 N, 36.695833 E
KY483768	KY483863	-	Synodontis schall sensu stricto	T213	El-Molo Bay, Turkana Lake, Kenya	2.832222 N, 36.695833 E
-	KY483864	-	Synodontis schall sensu stricto	T221	El-Molo Bay, Turkana Lake, Kenya	2.832222 N, 36.695833 E
KY483769	-	-	Synodontis schall sensu stricto	T232	El-Molo Bay, Turkana Lake, Kenya	2.832222 N, 36.695833 E
KY483770	KY483865	-	Synodontis schall sensu stricto	T234	El-Molo Bay, Turkana Lake, Kenya	2.832222 N, 36.695833 E
KY483771	-	-	Synodontis schall sensu stricto	T235	El-Molo Bay, Turkana Lake, Kenya	2.832222 N, 36.695833 E
KY483772	KY483866	-	Synodontis schall sensu stricto	T243	El-Molo Bay, Turkana Lake, Kenya	2.832222 N, 36.695833 E
-	KY483867	-	Synodontis schall sensu stricto	T245	El-Molo Bay, Turkana Lake, Kenya	2.832222 N, 36.695833 E
KY483773	-	-	Synodontis schall sensu stricto	T247	El-Molo Bay, Turkana Lake, Kenya	2.832222 N, 36.695833 E
KY483774	KY483868	-	Synodontis schall sensu stricto	T250	El-Molo Bay, Turkana Lake, Kenya	2.832222 N, 36.695833 E
KY483775	KY483869	-	Synodontis schall sensu stricto	T251	El-Molo Bay, Turkana Lake, Kenya	2.832222 N, 36.695833 E
KY483776	KY483870	-	Synodontis schall sensu stricto	T252	El-Molo Bay, Turkana Lake, Kenya	2.832222 N, 36.695833 E
KY483777	KY483871	-	Synodontis schall sensu stricto	T258	El-Molo Bay, Turkana Lake, Kenya	2.832222 N, 36.695833 E
-	KY483872	-	Synodontis schall sensu stricto	T262	El-Molo Bay, Turkana Lake, Kenya	2.832222 N, 36.695833 E
KY483778	KY483873	-	Synodontis schall sensu stricto	T270	El-Molo Bay, Turkana Lake, Kenya	2.832222 N, 36.695833 E
-	KY483874	-	Synodontis schall sensu stricto	T271	El-Molo Bay, Turkana Lake, Kenya	2.832222 N, 36.695833 E
KY483779	KY483875	-	Synodontis schall sensu stricto	T274	El-Molo Bay, Turkana Lake, Kenya	2.832222 N, 36.695833 E
KY483780	KY483876	-	Synodontis schall sensu stricto	T275	El-Molo Bay, Turkana Lake, Kenya	2.832222 N, 36.695833 E
KY483781	KY483877	-	Synodontis schall sensu stricto	T276	El-Molo Bay, Turkana Lake, Kenya	2.832222 N, 36.695833 E
KY483782	KY483878	-	Synodontis schall sensu stricto	T277	El-Molo Bay, Turkana Lake, Kenya	2.832222 N, 36.695833 E

## Sheet: Table S2
coxI		Locality (representatives of S. schall sensu stricto and sensu lato clades only)	Notes	cytb		Locality (representatives of S. schall sensu stricto and sensu lato clades only)	Notes	RAG2		Locality (representatives of S. schall sensu stricto and sensu lato clades only)	Notes
HF565849	Microsynodontis sp.			DQ886604	Microsynodontis sp.			HF565741	Microsynodontis sp.
HF565861	Synodontis aff. bastiani	Pet trade	Day et al., 2013	HF566004	Synodontis aff. bastiani	Pet trade	Day et al., 2013
HF565896	Synodontis aff. haugi	Pet trade	Day et al., 2013	HF566027	Synodontis aff. haugi	Pet trade	Day et al., 2013
HF565977	Synodontis aff. thamalakalensis			FM878861	Synodontis aff. thamalakalensis
HF565851	Synodontis acanthomias							HF565742	Synodontis acanthomias
KT192878	Synodontis acanthomias							HF565743	Synodontis acanthomias
HF565878	Synodontis aff. ilebrevis							HF565751	Synodontis aff. bastiani	Pet trade	Day et al., 2013
								HF565779	Synodontis aff. haugi
HF565901	Synodontis aff. laessoei							HF565781	Synodontis aff. laessoei
								HF565782	Synodontis aff. laessoei
								HF565783	Synodontis aff. laessoei
								HF565784	Synodontis aff. laessoei
								HF565817	Synodontis aff. schall	Niger River, Benin, Malanville; W Nilo-Sudanian prov.	Day et al., 2013
HF565975	Synodontis aff. tanganyicae							HF565831	Synodontis aff. tanganyicae
HF565852	Synodontis afrofischeri			EU781946	Synodontis afrofischeri			HF565744	Synodontis afrofischeri
HF565853	Synodontis afrofischeri			DQ886638	Synodontis aff. petricola
HF565854	Synodontis alberti							HF565745	Synodontis alberti
KT193058	Synodontis alberti
HF565855	Synodontis albolineatus							HF565746	Synodontis albolineatus
HF565859	Synodontis angelicus							HF565747	Synodontis angelicus
KT193261	Synodontis angelicus			DQ886605	Synodontis angelicus			HF565748	Synodontis angelicus
								HF565749	Synodontis angelicus
HF565860	Synodontis annectens							HF565750	Synodontis annectens
HF565863	Synodontis batensoda			EU781923	Synodontis batensoda			HF565753	Synodontis batensoda
HM882976	Synodontis batensoda
HM882977	Synodontis batensoda
HF565862	Synodontis batesii			EU781934	Synodontis batesii			HF565752	Synodontis batesii
								DQ492382	Synodontis batesii
								DQ492495	Synodontis batesii
								DQ492611	Synodontis batesii
HF565864	Synodontis brichardi			DQ886606	Synodontis brichardi			HF565754	Synodontis brichardi
HF565865	Synodontis caudovittata	Baro River, Ethiopia, Gambella	Day et al., 2013					HF565755	Synodontis caudovittata	Baro River, Ethiopia, Gambella	Day et al., 2013
HF565867	Synodontis centralis							HF565756	Synodontis centralis
								HF565757	Synodontis centralis
HF565929	Synodontis cf. obesus							HF565802	Synodontis cf. obesus
				EU781939	Synodontis budgetti			HF565803	Synodontis cf. obesus
				EU781938	Synodontis budgetti			HF565804	Synodontis cf. obesus
				DQ886616	Synodontis cf. afrofisheri
				DQ886658	Synodontis cf. tanganaicae
HF565869	Synodontis clarias							HF565758	Synodontis clarias
HF565871	Synodontis clarias			FM878875	Synodontis clarias			HF565759	Synodontis clarias
				EU781927	Synodontis clarias			HF565760	Synodontis clarias
HF565872	Synodontis congicus							HF565761	Synodontis congicus
KT193110	Synodontis congicus
KT193460	Synodontis congicus			DQ886607	Synodontis congicus
HF565873	Synodontis contractus			DQ886608	Synodontis contractus			HF565762	Synodontis contractus
				EU781941	Synodontis courteti
				EU781940	Synodontis courteti
HF565875	Synodontis decorus							HF565763	Synodontis decorus
KT193390	Synodontis decorus			DQ886609	Synodontis decorus			HF565764	Synodontis decorus
KT193057	Synodontis dorsomaculatus			DQ886653	Synodontis dhonti
HF565877	Synodontis euptera							HF565765	Synodontis euptera
KJ720689	Synodontis eupterus							HF565766	Synodontis euptera
HF565881	Synodontis filamentosa			EU781936	Synodontis filamentosus			HF565768	Synodontis filamentosus
HF565882	Synodontis flavitaeniatus			EU781937	Synodontis filamentosus			HF565769	Synodontis flavitaeniatus
KT193122	Synodontis flavitaeniatus
KT193123	Synodontis flavitaeniatus
HF565883	Synodontis frontosus	Lake Albert, Uganda, Wanseko	Day et al., 2013	FM878850	Synodontis frontosus	Lake Albert, Uganda, Wanseko	Day et al., 2009	HF565770	Synodontis frontosus	Lake Albert, Uganda, Wanseko	Day et al., 2013
HF565884	Synodontis frontosus	Baro River, Ethiopia, Gambella	Day et al., 2013	FM878851	Synodontis frontosus	Lake Albert, Uganda, Wanseko	Day et al., 2009	HF565771	Synodontis frontosus	Baro River, Ethiopia, Gambella	Day et al., 2013
HF565885	Synodontis frontosus	White Nile, Sudan, Khartoum	Day et al., 2013	FM878852	Synodontis frontosus	Lake Albert, Uganda, Wanseko	Day et al., 2009	HF565772	Synodontis frontosus	White Nile, Sudan, Khartoum	Day et al., 2013
HF565886	Synodontis frontosus	White Nile, Sudan, Khartoum	Day et al., 2013	FM878853	Synodontis frontosus	Lake Albert, Uganda, Wanseko	Day et al., 2009	HF565773	Synodontis frontosus	Baro River, Ethiopia, Gambella	Day et al., 2013
HF565887	Synodontis frontosus	White Nile, Sudan, Khartoum	Day et al., 2013	FM878854	Synodontis frontosus	Lake Albert, Uganda, Wanseko	Day et al., 2009	HF565774	Synodontis frontosus	Baro River, Ethiopia, Gambella	Day et al., 2013
HF565888	Synodontis frontosus	Baro River, Ethiopia, Gambella	Day et al., 2013	HF566018	Synodontis frontosus	Baro River, Ethiopia, Gambella	Day et al., 2013
HF565889	Synodontis frontosus	Baro River, Ethiopia, Gambella	Day et al., 2013	HF566019	Synodontis frontosus	White Nile, Sudan, Khartoum	Day et al., 2013
				HF566020	Synodontis frontosus	White Nile, Sudan, Khartoum	Day et al., 2013
				HF566021	Synodontis frontosus	White Nile, Sudan, Khartoum	Day et al., 2013
				HF566022	Synodontis frontosus	Baro River, Ethiopia, Gambella	Day et al., 2013
				HF566023	Synodontis frontosus	Baro River, Ethiopia, Gambella	Day et al., 2013
HF565891	Synodontis gobroni							HF565776	Synodontis gobroni
				FM878868	Synodontis gambiensis
HF565890	Synodontis grandiops			FM878846	Synodontis grandiops			HF565775	Synodontis grandiops
HF565892	Synodontis granulosa			DQ886651	Synodontis granulosus			HF565777	Synodontis granulosus
HF565895	Synodontis greshoffi			DQ886610	Synodontis greshoffi			HF565778	Synodontis greshoffi
KT193461	Synodontis greshoffi
HF565879	Synodontis irsacae							HF565767	Synodontis irsacae
KT192793	Synodontis iturii
KT192794	Synodontis iturii
HF565897	Synodontis katangae			FM878856	Synodontis katangae			HF565780	Synodontis katangae
HF565902	Synodontis leopardina			FM878860	Synodontis leopardina			HF565785	Synodontis leopardina
HF565903	Synodontis longirostris							HF565786	Synodontis longirostris
HF565904	Synodontis lucipinnis							HF565787	Synodontis lucipinnis
HF565905	Synodontis macrostiga			FM878867	Synodontis macrostiga			HF565788	Synodontis macrostiga
HF565907	Synodontis melanostictus							HF565789	Synodontis melanostictus
				EU781925	Synodontis membranacea
HF565909	Synodontis membranacea			EU781924	Synodontis membranacea			HF565790	Synodontis membranacea
HF565910	Synodontis multipunctatus			DQ886625	Synodontis multipunctatus			HF565791	Synodontis multipunctata
HF565911	Synodontis nebulosa			FM878862	Synodontis nebulosa
HF565917	Synodontis nigrita			EU781917	Synodontis nigrita			HF565792	Synodontis nigrita
HM882970	Synodontis nigrita
HM882971	Synodontis nigrita
HF565918	Synodontis nigriventris			DQ886611	Synodontis nigriventris			HF565793	Synodontis nigriventris
KT193360	Synodontis nigriventris
HF565919	Synodontis nigromaculatus			DQ886615	Synodontis nigromaculatus			HF565794	Synodontis nigromaculatus
HF565912	Synodontis njassae			DQ886620	Synodontis njassae
HF565923	Synodontis notatus							HF565795	Synodontis notatus
KT193195	Synodontis notatus							HF565796	Synodontis notatus
KT193456	Synodontis notatus							HF565797	Synodontis notatus
								HF565798	Synodontis notatus
HF565925	Synodontis nummifer							HF565799	Synodontis nummifer
KT193025	Synodontis nummifer							HF565800	Synodontis nummifer
KT193458	Synodontis nummifer
HF565926	Synodontis obesus							HF565801	Synodontis obesus
HF565933	Synodontis ocellifer			EU781931	Synodontis ocellifer			HF565805	Synodontis ocellifer
HF565935	Synodontis ornatissimus							HF565806	Synodontis ornatissimus
HF565938	Synodontis ouemeensis	Lokoli Forest, Zou River, Benin; W Nilo-Sudanian prov.	Day et al., 2013	HF566058	Synodontis ouemeensis	Lokoli Forest, Zou River, Benin; W Nilo-Sudanian prov.	Day et al., 2013
HF565939	Synodontis pardalis							HF565807	Synodontis pardalis
HF565940	Synodontis petricola			DQ886631	Synodontis petricola			HF565808	Synodontis petricola
HF565944	Synodontis pleurops			DQ886612	Synodontis pleurops			HF565810	Synodontis pleurops
KT193436	Synodontis pleurops							HF565811	Synodontis pleurops
HF565941	Synodontis polli			DQ886645	Synodontis polli			HF565809	Synodontis polli
HF565946	Synodontis rebeli			DQ886613	Synodontis rebeli			HF565812	Synodontis rebeli
HM882972	Synodontis resupinata							HF565813	Synodontis rebeli
HF565947	Synodontis rukwaensis							HF565814	Synodontis rukwaensis
HF565988	Synodontis rukwaensis							HF565839	Synodontis rukwaensis
								HF565840	Synodontis rukwaensis
								HF565841	Synodontis rukwaensis
HF565950	Synodontis schall	Black Volta, Burkina Faso, Dissin; W Nilo-Sudanian prov.	Day et al., 2013	EU781906	Synodontis schall	Nile River	originally determined as S. schall by A. Pinton and his team, but not published	HF565818	Synodontis schall	Comoé-River, Ivory Coast, Comoé Nationalpark; Eburneo-Ghanean prov.	Day et al., 2013
HF565953	Synodontis schall	Comoé-River, Ivory Coast, Comoé Nationalpark; Eburneo-Ghanean prov.	Day et al., 2013	EU781905	Synodontis schall	Nile River	originally determined as S. schall by A. Pinton and his team, but not published	HF565819	Synodontis schall	Pendjari River, Benin, Pendjari Nationalpark; W Nilo-Sudanian prov.	Day et al., 2013
HF565954	Synodontis schall	Pendjari River, Benin, Pendjari Nationalpark; W Nilo-Sudanian prov.	Day et al., 2013	EU781902	Synodontis schall	Gambia River
HF565955	Synodontis schall	Pendjari River, Benin, Pendjari Nationalpark; W Nilo-Sudanian prov.	Day et al., 2013	EU781904	Synodontis schall	Gambia River
HF565956	Synodontis schall	Pendjari River, Benin, Pendjari Nationalpark; W Nilo-Sudanian prov.	Day et al., 2013	EU781903	Synodontis schall	Gambia River
				EU781907	Synodontis schall	Nile River	originally determined as S. schall by A. Pinton and his team, but not published
				EU781908	Synodontis schall	Manantali, Senegal River, Senegal	Pinton et al., 2013
				EU781909	Synodontis schall	Manantali, Senegal River, Senegal	Pinton et al., 2013
				EU781910	Synodontis schall	Manantali, Senegal River, Senegal
				EU781911	Synodontis schall	Manantali, Senegal River, Senegal
				EU781912	Synodontis schall	Bamako, Niger River, Niger	Pinton et al., 2013
				EU781913	Synodontis schall	Bamako, Niger River, Niger
				EU781914	Synodontis schall	Mailao, Chari River, Chad	Pinton et al., 2013
				EU781915	Synodontis schall	Mailao, Chari River, Chad	originally determined as S. schall by A. Pinton and his team, but not published
				EU781916	Synodontis schall	Mailao, Chari River, Chad
KT193138	Synodontis schoutedeni							HF565820	Synodontis schoutedeni
KT193139	Synodontis schoutedeni
HF565949	Synodontis serratus			FM878849	Synodontis serratus			HF565815	Synodontis serratus
								HF565816	Synodontis serratus
HF565958	Synodontis smiti							HF565821	Synodontis smiti
KT192899	Synodontis smiti
HF565959	Synodontis soloni			DQ886614	Synodontis soloni			HF565822	Synodontis soloni
HF565963	Synodontis sorex			EU781944	Synodontis sorex			HF565823	Synodontis sorex
								HF565824	Synodontis sp.
								HF565825	Synodontis sp.
								HF565826	Synodontis sp.
								HF565827	Synodontis sp.
								HF565828	Synodontis sp.
								HF565829	Synodontis sp.
								HF565830	Synodontis sp.
HF565976	Synodontis tessmanni			EU781935	Synodontis steindachneri			HF565832	Synodontis tessmanni
HF565978	Synodontis thysi			FM878872	Synodontis thysi			HF565833	Synodontis thysi
HF565979	Synodontis tourei							HF565834	Synodontis tourei
HF565980	Synodontis unicolor			FM878874	Synodontis unicolor			HF565835	Synodontis unicolor
HF565981	Synodontis vanderwaali			FM878864	Synodontis vanderwaali
HF565983	Synodontis velifer							HF565836	Synodontis velifer
HF565984	Synodontis victoriae			EU781929	Synodontis victoriae			HF565837	Synodontis victoriae
HF565985	Synodontis violacea			EU781943	Synodontis violacea			HF565838	Synodontis violacea	Pendjari River, Benin, Pendjari Nationalpark; W Nilo-Sudanian prov.	Day et al., 2013
HF565989	Synodontis waterloti			FM878869	Synodontis waterloti			HF565842	Synodontis waterloti
HF565990	Synodontis woosnami			FM878866	Synodontis woosnami			HF565843	Synodontis woosnami
HF565992	Synodontis zambezensis			FM878858	Synodontis zambezensis			HF565844	Synodontis zambezensis
HF565993	Synodontis zambezensis

## Sheet: Table S3
obs.	El Molo	Kalokol	Todonyang	totals(marginals)
1	35	19	32	86
2	16	11	31	58
3	7	0	14	21
	58	30	77	165
obs. frekv.	El Molo	Kalokol	Todonyang	null (expected)
1	0.603	0.63	0.415	0.52
2	0.276	0.36	0.402	0.35
3	0.121	0	0.181	0.13
expected counts	El Molo	Kalokol	Todonyang
1	30.23	15.63	40.13
2	20.38	10.54	27.06
3	7.38	3.81	9.8
	El Molo	Kalokol	Todonyang
χ2	0.753	0.723	1.648
	0.944	0.019	0.571
	0.019	3.818	1.8
	1.716	4.561	4.019	10.297
P(=0,05; df=4)	9.488

## Sheet: Table S4
Morphotypes
	Haplotype divesity
	coxI	cytb
S. schall-like	0.36	0.97
S. frontosus-like	0.65	0.97
	Fst
	coxI	cytb
S. schall-like x S. frontosus-like	0.08	0.04
	Genetic differenciation
	coxI		cytb
	Chi-square	P	Chi-square	P
S. schall-like x S. frontosus-like	34.487	0.0029	51.934	0.1922
	Genetic distance
	coxI	cytb
S. schall-like	0 - 0.88 %	0 - 1.75%
S. frontosus-like	0 - 1.06%	0 - 1.95%
S. schall-like x S. frontosus-like	0 - 1.06%	0 - 2.06%
Turkana localities
	Haplotype diversity
	coxI	cytb
Medium salinity	0.38	1.00
Freshwater	0.40	0.98
Saline water	0.67	0.93
	Fst
	coxI				cytb
	Medium salinity	Freshwater	Saline water		Medium salinity	Freshwater	Saline water
Medium salinity	x			Medium salinity	x
Freshwater	0.00585	x		Freshwater	0.063	x
Saline water	0.18779	0.17877	x	Saline water	0.047	0.010	x
	Snn test
	coxI	cytb
Snn	0.68	0.543
P-value	0.018	0.094*
* not significant P-value
